# Supplementary material for: Modeling binding specificities of transcription factor pairs with random forests
Source: BMC Bioinformatics. 2022 Jun 3;23:212. doi: 10.1186/s12859-022-04734-7 (PMC9166390; doi:10.1186/s12859-022-04734-7)
Supplement: Supplementary file 2 — Additional file 2. Excel sheet of TF pair AUROC values with studied CAP-SELEX libraries (N = 362). [file 12859_2022_4734_MOESM2_ESM.xlsx]

## Sheet: Sheet1
Pair	AUC.ComBind	Variables.at.a.split.ComBind	Terminal.node.size.ComBind	AUC.JointRF	AUC.PWM
ALX4_EOMES_3_AAD_TGCACG40NTTG	0.903179	0.2	1	0.888852	0.68959
ALX4_TBX21_3_AAD_TGGCAC40NAAG	0.96206	0.2	1	0.9536	0.819686
ARNTL_BHLHA15_3_AAC_TGGTCT40NCTT	0.99656	0.3	1	0.994888	0.836684
ARNTL_PITX1_3_AAC_TCTTTC40NTTG	0.952183	0.3	1	0.945159	0.799887
ATF4_CEBPB_3_AT_TCCATG40NCAC	0.953478	0.5	1	0.936901	0.801213
ATF4_CEBPD_3_AT_TTGAGT40NCGC	0.947498	0.3	1	0.937217	0.792346
ATF4_CEBPG_3_AAB_TGCGTC40NTTA	0.868905	0.2	1	0.81177	0.73974
ATF4_TEF_3_AT_TTGCCC40NCTC	0.683751	0.5	1	0.628615	0.522561
CEBPG_CREB3L1_3_AS_TGACTT40NGGT	0.848172	0.2	1	0.693145	0.552467
CEBPG_ELF1_3_AS_TATGAC40NTCA	0.736301	0.3	1	0.721053	0.538236
CLOCK_BHLHA15_2_AX_TTCTTT40NCAG	0.964623	0.2	1	0.956234	0.621495
CLOCK_EVX1_3_AX_TCTTAC40NGCG	0.900099	0.2	1	0.891578	0.707318
CLOCK_FIGLA_2_AX_TCGGCA40NAGC	0.972858	0.4	1	0.969761	0.806916
CLOCK_NHLH1_2_AX_TAGATT40NACA	0.955155	0.3	1	0.947888	0.703061
CLOCK_TBX3_3_AX_TGGCCA40NTTC	0.877593	0.5	1	0.843605	0.727723
CUX1_FOXI1_3_AY_TCCTCT40NGTC	0.83197	0.1	1	0.810543	0.696262
CUX1_FOXO1_3_AY_TCTTGC40NTTC	0.868119	0.1	1	0.840129	0.683847
CUX1_FOXO6_3_AY_TCCGAA40NGGC	0.836784	0.3	1	0.811162	0.698975
CUX1_HOXA13_3_AY_TCGGTA40NTGA	0.880566	0.3	1	0.859927	0.700754
CUX1_HOXB13_3_AY_TACGCA40NAAT	0.87909	0.2	1	0.861814	0.693005
CUX1_NHLH1_3_AY_TGCTAT40NCAG	0.735677	0.1	1	0.714923	0.553658
CUX1_PITX1_3_AY_TGGCAG40NCCT	0.83067	0.3	1	0.821332	0.644157
CUX1_RFX5_3_AY_TTCACG40NAGT	0.845366	0.1	1	0.832523	0.682036
CUX1_SOX15_3_AY_TGCTTC40NTTA	0.814918	0.1	1	0.799494	0.708667
CUX1_SRF_3_AY_TGAAAT40NCAA	0.892725	0.5	1	0.888785	0.723364
CUX1_TBX21_3_AY_TGGCAC40NAAG	0.885807	0.2	1	0.8723	0.693508
CUX1_TBX3_3_AY_TGGGCT40NGTT	0.813035	0.5	1	0.803559	0.642529
E2F1_ELK1_2_AX_TATGTA40NTGT	0.677563	0.5	1	0.664855	0.547146
E2F1_EOMES_3_AX_TGCACG40NTTG	0.873255	0.5	1	0.855913	0.777484
E2F1_HES7_3_AX_TAAGGG40NACC	0.705609	0.2	1	0.709157	0.546943
E2F1_NHLH1_3_AX_TGCTTT40NAGA	0.705529	0.4	5	0.677513	0.522777
E2F3_DRGX_2_AAA_TTATAA40NGTG	0.600898	0.5	15	0.568993	0.519856
E2F3_EOMES_3_AAA_TCTTCG40NGAT	0.60021	0.5	15	0.577564	0.51753
E2F3_FOXI1_3_AAA_TCCTCT40NGTC	0.598359	0.4	15	0.583857	0.527573
E2F3_FOXO6_3_AAA_TCCGAA40NGGC	0.580805	0.2	10	0.583961	0.5289
E2F3_HES7_2_AAA_TATGAG40NCGT	0.596124	0.4	1	0.596143	0.52336
E2F3_ONECUT2_3_AAA_TTGAAG40NCTC	0.595958	0.3	1	0.628369	0.529053
E2F3_TBX21_3_AAA_TGGCAC40NAAG	0.827794	0.4	10	0.821508	0.521102
ELK1_EOMES_2_AAA_TGAGTC40NAAC	0.84125	0.5	1	0.811529	0.732961
ELK1_ETV7_2_AAA_TTGGTG40NTAC	0.852903	0.5	1	0.841364	0.581966
ELK1_EVX1_3_AAD_TGGAAT40NAAT	0.808574	0.4	1	0.794122	0.620361
ELK1_FOXI1_3_AAA_TAGTCA40NTCT	0.890707	0.4	1	0.895647	0.780709
ELK1_FOXI1_3_AAD_TGTGTC40NTGG	0.780424	0.2	1	0.766159	0.579065
ELK1_HOXA1_3_AAA_TAGCCG40NGAA	0.895928	0.5	1	0.865	0.732864
ELK1_HOXA3_2_AAA_TCTGTG40NAGA	0.880936	0.4	1	0.87066	0.64412
ELK1_HOXB13_2_AAD_TCTATG40NTAG	0.684989	0.5	10	0.655915	0.597484
ELK1_HOXB13_3_AAA_TGCGAC40NGGT	0.851881	0.4	1	0.822008	0.769866
ELK1_ONECUT2_2_AAA_TCCAGG40NTAG	0.782383	0.5	1	0.771011	0.593474
ELK1_PAX1_2_AAA_TGAAGG40NGAT	0.861352	0.2	1	0.85492	0.526073
ELK1_PAX5_2_AAA_TCAGTT40NTTG	0.83641	0.5	1	0.802767	0.57888
ELK1_PAX9_2_AAA_TAGAAA40NCAG	0.846898	0.5	1	0.844505	0.562098
ELK1_SPDEF_3_AAD_TGGAGC40NGAT	0.811386	0.4	1	0.78378	0.580914
ELK1_SREBF2_2_AAA_TCTTTG40NACT	0.920109	0.4	1	0.907517	0.721528
ELK1_TBX21_2_AAA_TCCTAT40NAGA	0.8797	0.3	1	0.860332	0.764676
ELK1_TBX21_3_AAD_TGTTCA40NCTG	0.803444	0.3	5	0.775047	0.618172
ELK1_TEF_2_AAA_TCGTTC40NATA	0.942358	0.5	1	0.930912	0.749151
ERF_CEBPD_3_AAC_TAGAGG40NACC	0.870017	0.5	1	0.859473	0.588366
ERF_CLOCK_3_AAC_TCCAGA40NGTA	0.840128	0.4	1	0.824544	0.507743
ERF_DLX2_3_AAC_TCGAAA40NAAT	0.911118	0.2	1	0.89655	0.641365
ERF_DLX3_2_AAC_TTGCAT40NTGG	0.730152	0.3	5	0.694249	0.641133
ERF_EOMES_3_AAC_TGAGTC40NAAC	0.87838	0.3	1	0.861187	0.631415
ERF_ETV7_2_AAC_TTGGTG40NTAC	0.85026	0.4	1	0.831339	0.544346
ERF_FIGLA_3_AAC_TCGAAC40NGAT	0.803091	0.5	1	0.784624	0.654985
ERF_FOXI1_2_AAC_TAGTCA40NTCT	0.915692	0.3	1	0.849136	0.711572
ERF_FOXO1_3_AAC_TATGGT40NATA	0.784626	0.3	1	0.752176	0.545341
ERF_HES7_3_AAC_TGTGAA40NTAC	0.778387	0.5	1	0.769108	0.566659
ERF_HOXA3_3_AAC_TCTGTG40NAGA	0.789243	0.2	1	0.768504	0.63633
ERF_HOXB13_2_AAC_TGCGAC40NGGT	0.682121	0.3	1	0.664934	0.620493
ERF_MAX_3_AAC_TTAGTC40NTCC	0.913543	0.3	1	0.89692	0.640585
ERF_NHLH1_3_AAC_TCTCGT40NGCC	0.684239	0.4	10	0.671853	0.514333
ERF_ONECUT2_3_AAC_TCCAGG40NTAG	0.805364	0.3	1	0.792368	0.548575
ERF_PITX1_3_AAC_TCGAGC40NAAT	0.703802	0.4	1	0.69544	0.593905
ERF_SREBF2_2_AAC_TCTTTG40NACT	0.959325	0.2	1	0.948246	0.531161
ERF_SREBF2_3_AAC_TCTTTG40NACT	0.94877	0.3	1	0.942656	0.625745
ERF_TBX21_3_AAC_TCCTAT40NAGA	0.936939	0.3	1	0.927921	0.744634
ETV2_BHLHA15_3_AAA_TCGAGT40NACT	0.782482	0.4	5	0.759204	0.625339
ETV2_CEBPD_2_AAA_TGTAGA40NTGT	0.774801	0.3	1	0.776407	0.627798
ETV2_CLOCK_3_AAA_TCGGGC40NAAT	0.915004	0.4	1	0.920356	0.705985
ETV2_DLX2_2_AAA_TCGAAT40NAGG	0.712809	0.4	1	0.681553	0.601237
ETV2_DLX2_3_AAA_TCGAAT40NAGG	0.795184	0.5	5	0.778674	0.575331
ETV2_DLX3_3_AAA_TAGAGC40NTAG	0.861628	0.5	1	0.841178	0.839283
ETV2_DRGX_2_AAA_TCTTGT40NCAG	0.744068	0.2	1	0.723181	0.656615
ETV2_EOMES_3_AAA_TCAGCA40NCTC	0.85685	0.5	1	0.842682	0.788333
ETV2_ETV7_2_AAA_TGAGGT40NTCC	0.722633	0.2	1	0.731811	0.596618
ETV2_EVX1_3_AAA_TCTCCG40NCGC	0.828436	0.3	1	0.81687	0.672338
ETV2_FIGLA_2_AAA_TGTGAT40NGCA	0.760996	0.2	1	0.764692	0.621502
ETV2_FOXI1_3_AAA_TACATC40NATA	0.827264	0.1	1	0.831453	0.774242
ETV2_FOXO6_3_AAA_TCGCTA40NTCG	0.775986	0.3	1	0.747611	0.70092
ETV2_GSC2_3_AAA_TCAAGA40NCGC	0.797893	0.2	1	0.809563	0.720181
ETV2_HES7_3_AAA_TAGTGC40NATG	0.849221	0.4	5	0.82538	0.68587
ETV2_HOXA2_3_AAA_TTAACA40NTGT	0.797053	0.3	1	0.792225	0.736168
ETV2_HOXB13_3_AAA_TGTGCA40NCCG	0.804785	0.2	1	0.806532	0.791057
ETV2_NHLH1_3_AAA_TGAGAG40NCGC	0.804475	0.3	1	0.801188	0.598482
ETV2_ONECUT2_3_AAA_TACTAC40NGCC	0.798019	0.4	1	0.794212	0.681719
ETV2_PAX5_3_AAA_TGGTAT40NTGA	0.822235	0.5	1	0.791485	0.609669
ETV2_PITX1_3_AAA_TGGCCT40NTAT	0.732693	0.2	1	0.716198	0.627494
ETV2_RFX5_2_AAA_TGCTCT40NTTA	0.820943	0.4	1	0.81383	0.651765
ETV2_SOX15_3_AAA_TTCGCC40NGAC	0.806215	0.2	5	0.795618	0.704173
ETV2_SPDEF_3_AAA_TTGCAA40NGTG	0.86437	0.3	1	0.852887	0.69177
ETV2_SREBF2_2_AAA_TAAAGT40NAGC	0.778029	0.4	1	0.765815	0.578347
ETV2_TBX21_3_AAA_TGTAGC40NCCT	0.892715	0.3	1	0.875136	0.794629
ETV2_TCF3_3_AAA_TGAAGC40NCTA	0.812777	0.4	1	0.787012	0.671034
ETV2_TEF_3_AAA_TCAGGG40NGCA	0.928666	0.4	1	0.92075	0.730821
ETV5_CEBPD_2_AY_TGCAAA40NGAA	0.775129	0.5	1	0.748656	0.540342
ETV5_CLOCK_3_AY_TTGTCT40NGCT	0.719967	0.3	10	0.68565	0.581148
ETV5_DLX2_3_AY_TGCGGT40NTCA	0.748013	0.3	10	0.702871	0.614018
ETV5_DRGX_3_AY_TGATCG40NATC	0.743745	0.3	15	0.729862	0.65952
ETV5_EOMES_3_AY_TACAAG40NTCC	0.656775	0.3	10	0.634279	0.593623
ETV5_ETV7_2_AY_TGTTAC40NCGC	0.624159	0.3	15	0.612757	0.53631
ETV5_EVX1_3_AY_TCGTGA40NGTC	0.725908	0.3	15	0.69991	0.661678
ETV5_FIGLA_3_AY_TCAGCC40NTTC	0.717908	0.5	15	0.717423	0.605456
ETV5_FOXI1_3_AY_TCTATA40NTAT	0.741332	0.3	1	0.763412	0.751946
ETV5_FOXO1_2_AY_TGGCTG40NAGA	0.679906	0.3	15	0.667479	0.613585
ETV5_HES7_2_AY_TTGGCA40NTCG	0.704682	0.2	1	0.692309	0.597782
ETV5_HOXA13_3_AY_TACTTT40NTCT	0.713083	0.5	5	0.664991	0.60569
ETV5_HOXA2_3_AY_TCGGCG40NACG	0.749976	0.3	10	0.736655	0.691457
ETV5_HOXB13_3_AY_TTGTTC40NAAG	0.753116	0.5	10	0.690085	0.675148
ETV5_TCF3_2_AY_TCGTCC40NGCC	0.6717	0.5	10	0.654015	0.578897
ETV7_TBX21_2_AV_TTTCTG40NTAG	0.756737	0.3	1	0.750509	0.510751
FLI1_BHLHA15_3_AAC_TTGATG40NATC	0.801032	0.4	1	0.771494	0.574588
FLI1_CEBPB_3_AAC_TTCGGG40NGAG	0.880567	0.3	1	0.871082	0.562422
FLI1_CEBPD_3_AAC_TTGGCC40NTCG	0.852968	0.4	1	0.84463	0.534546
FLI1_DLX2_2_AAC_TGTCGA40NGCA	0.921163	0.2	1	0.905696	0.559029
FLI1_DLX2_3_AAC_TGTCGA40NGCA	0.865823	0.3	1	0.839956	0.704537
FLI1_DRGX_3_AAC_TCCCGC40NACA	0.810198	0.4	1	0.771506	0.620524
FLI1_ETV7_2_AAC_TTTACT40NACA	0.777138	0.3	1	0.756314	0.529975
FLI1_FIGLA_2_AAC_TTGTAC40NGTA	0.703008	0.4	1	0.670313	0.564968
FLI1_FOXI1_3_AAC_TACGGT40NTAC	0.909263	0.5	1	0.894235	0.775137
FLI1_HOXB13_2_AAC_TCGGTG40NCAA	0.69333	0.5	5	0.654822	0.539103
FLI1_MAX_3_AAC_TACCAA40NTTA	0.888208	0.5	1	0.859866	0.56611
FLI1_ONECUT2_3_AAC_TGACAT40NCGG	0.82975	0.4	1	0.805388	0.549222
FLI1_TCF3_3_AAC_TGAGTT40NCGG	0.81116	0.5	1	0.777732	0.544668
FOXJ2_ELF1_2_AAF_TAAGAT40NATG	0.67469	0.5	15	0.630287	0.578128
FOXJ2_HOXB13_2_AAF_TACGCA40NAAT	0.656062	0.4	15	0.636682	0.558911
FOXJ2_HOXB13_3_AAF_TACGCA40NAAT	0.663002	0.5	15	0.642982	0.555382
FOXJ2_PITX1_3_AAF_TGGCAG40NCCT	0.65687	0.5	1	0.649362	0.521132
FOXJ3_ELF1_2_AAE_TCCGAT40NAGC	0.898713	0.5	1	0.874227	0.519756
FOXJ3_TBX21_3_AAE_TCCTCC40NCTC	0.856227	0.5	5	0.850338	0.611729
FOXO1_ELF1_2_AS_TTTCAC40NGTG	0.622243	0.5	15	0.590495	0.521284
FOXO1_ELF1_3_AS_TTTCAC40NGTG	0.648423	0.5	15	0.633241	0.520887
FOXO1_ELK1_2_AS_TTCGCT40NCTT	0.668953	0.4	15	0.652061	0.608922
FOXO1_ELK3_2_AS_TTGGGT40NGGC	0.600001	0.5	15	0.576539	0.535724
FOXO1_ETV1_2_AS_TCCTGA40NCTC	0.583329	0.5	15	0.541392	0.519007
FOXO1_ETV4_3_AS_TCCGTA40NGCC	0.624915	0.5	10	0.590566	0.542933
FOXO1_ETV7_2_AS_TTGGTG40NTAC	0.596766	0.3	15	0.585566	0.516157
FOXO1_FLI1_3_AS_TGGCGA40NTTA	0.712069	0.5	10	0.668003	0.519227
FOXO1_HOXA10_3_AS_TTTCTT40NTAC	0.72572	0.5	1	0.691118	0.559587
FOXO1_HOXB13_2_AS_TGCGAC40NGGT	0.625851	0.4	15	0.610755	0.542076
FOXO1_SPDEF_2_AS_TTCTAC40NCGA	0.636004	0.5	15	0.578146	0.509039
GCM1_CEBPB_3_AX_TGCAGG40NTCG	0.949301	0.2	1	0.935342	0.845336
GCM1_ELF1_3_AX_TTTCAC40NGTG	0.727416	0.1	1	0.710371	0.588796
GCM1_ELK1_3_AU_TTCGCT40NCTT	0.874317	0.5	5	0.872245	0.786883
GCM1_ELK1_3_AX_TTCGCT40NCTT	0.945401	0.3	1	0.93666	0.829808
GCM1_ELK3_3_AU_TTGGGT40NGGC	0.706129	0.4	1	0.684292	0.557419
GCM1_ERG_3_AX_TAAGAA40NATA	0.812026	0.3	1	0.761646	0.588054
GCM1_ETV1_3_AU_TCCTGA40NCTC	0.70131	0.2	15	0.648488	0.540597
GCM1_ETV4_3_AX_TCCGTA40NGCC	0.71843	0.3	1	0.667654	0.551971
GCM1_ETV7_3_AU_TTGGTG40NTAC	0.694593	0.3	15	0.661047	0.518193
GCM1_ETV7_3_AX_TTGGTG40NTAC	0.921186	0.3	1	0.919891	0.519552
GCM1_FIGLA_2_AU_TCGAAC40NGAT	0.697924	0.3	1	0.682556	0.564734
GCM1_FIGLA_3_AX_TCGAAC40NGAT	0.905921	0.5	1	0.897352	0.758955
GCM1_FOXI1_2_AU_TAGTCA40NTCT	0.702962	0.4	1	0.638826	0.56047
GCM1_FOXI1_2_AX_TAGTCA40NTCT	0.797215	0.4	5	0.759658	0.616871
GCM1_FOXI1_3_AU_TAGTCA40NTCT	0.682848	0.5	1	0.640136	0.562709
GCM1_FOXO1_3_AU_TATGGT40NATA	0.744099	0.4	1	0.694526	0.59562
GCM1_FOXO1_3_AX_TATGGT40NATA	0.766081	0.4	1	0.702232	0.593986
GCM1_HOXA13_2_AU_TCCACT40NTGT	0.763735	0.2	1	0.685883	0.576732
GCM1_HOXA2_3_AX_TCACAG40NGTT	0.777437	0.2	1	0.741874	0.555186
GCM1_HOXB13_2_AU_TGCGAC40NGGT	0.679119	0.3	1	0.647476	0.557603
GCM1_HOXB13_3_AX_TGCGAC40NGGT	0.735278	0.3	15	0.704068	0.588395
GCM1_MAX_3_AU_TTAGTC40NTCC	0.850757	0.4	1	0.829926	0.673476
GCM1_MAX_3_AX_TTAGTC40NTCC	0.925477	0.5	1	0.906368	0.754784
GCM1_NHLH1_3_AX_TCTCGT40NGCC	0.625774	0.5	15	0.601274	0.519292
GCM1_ONECUT2_3_AU_TCCAGG40NTAG	0.713692	0.4	1	0.653129	0.539187
GCM1_ONECUT2_3_AX_TCCAGG40NTAG	0.798178	0.4	1	0.775567	0.595364
GCM1_PITX1_3_AU_TCGAGC40NAAT	0.641609	0.3	15	0.613759	0.529288
GCM1_SOX2_3_AX_TATGAT40NACA	0.696253	0.1	5	0.682011	0.545917
GCM1_SPDEF_3_AU_TTCTAC40NCGA	0.762657	0.3	1	0.73973	0.585389
GCM1_SPDEF_3_AX_TTCTAC40NCGA	0.770241	0.2	10	0.75527	0.620088
GCM1_TBX21_3_AU_TCCTAT40NAGA	0.688973	0.2	15	0.651837	0.562126
GCM2_DLX2_3_AAB_TGTGCT40NCGG	0.75828	0.2	1	0.732354	0.580222
GCM2_DLX3_3_AAB_TCGAGA40NGAT	0.795788	0.2	1	0.782422	0.713748
GCM2_DRGX_3_AAB_TGAGTG40NTGA	0.779999	0.3	1	0.724569	0.621243
GCM2_E2F8_3_AAB_TGTTAT40NATG	0.719403	0.3	1	0.704694	0.537401
GCM2_ELK1_3_AAB_TGACGA40NGCA	0.680032	0.2	10	0.659199	0.53102
GCM2_EOMES_3_AAB_TGTCGT40NGCG	0.671539	0.2	5	0.642566	0.572336
GCM2_FIGLA_3_AAB_TCTCTT40NTCG	0.693517	0.4	10	0.674247	0.548848
GCM2_FOXI1_3_AAB_TGTGTC40NTGG	0.833471	0.4	1	0.814455	0.75889
GCM2_HES7_3_AAB_TGGTGA40NGTT	0.783277	0.2	1	0.800072	0.656941
GCM2_HOXA13_3_AAB_TCTAAT40NAAG	0.802682	0.4	1	0.748082	0.63854
GCM2_MAX_3_AAB_TGCCTG40NTCC	0.704676	0.5	1	0.695028	0.549331
GCM2_ONECUT2_3_AAB_TGTCTA40NTCG	0.711137	0.4	10	0.689257	0.535451
GCM2_PITX1_3_AAB_TCTTTC40NTTG	0.690842	0.5	15	0.677788	0.595437
GCM2_SOX15_3_AAB_TCGCCA40NCCT	0.772609	0.2	1	0.773898	0.624916
GCM2_TBX21_3_AAB_TGTTCA40NCTG	0.838103	0.3	1	0.810214	0.578921
GCM2_TEF_3_AAB_TGACAG40NACA	0.755961	0.4	5	0.726001	0.507754
HOXA3_EOMES_2_AY_TGCACG40NTTG	0.854576	0.2	1	0.713045	0.550781
HOXA3_PAX5_3_AY_TCTGTC40NCAA	0.745925	0.2	1	0.737987	0.526854
HOXB13_ELK1_2_AAD_TTGCCA40NGTG	0.781129	0.3	5	0.756776	0.509213
HOXB13_EOMES_2_AAD_TCGTTT40NGTC	0.795319	0.3	1	0.774563	0.590619
HOXB13_ETV1_2_AAD_TCTACT40NACA	0.734956	0.5	5	0.713558	0.506127
HOXB13_ONECUT2_2_AAD_TGTTTC40NTTA	0.757085	0.3	1	0.739578	0.555827
HOXB13_TBX21_3_AAD_TTCATC40NCTT	0.774998	0.2	1	0.754601	0.576812
HOXB13_TBX3_2_AAD_TGGCCA40NTTC	0.814263	0.4	1	0.801992	0.555735
HOXB2_ELF1_2_AY_TTTAGG40NTCT	0.744519	0.1	1	0.738932	0.631291
HOXB2_ELF1_3_AY_TTTAGG40NTCT	0.816803	0.2	5	0.819281	0.795678
HOXB2_ELK1_3_AY_TATGCT40NACT	0.763065	0.2	1	0.730386	0.641943
HOXB2_ELK3_3_AY_TGCAGT40NAAG	0.704672	0.2	5	0.683398	0.557451
HOXB2_EOMES_2_AY_TCAGCA40NCTC	0.732565	0.2	1	0.705255	0.689747
HOXB2_EOMES_3_AY_TCAGCA40NCTC	0.773625	0.2	1	0.742933	0.621697
HOXB2_ESRRB_3_AY_TCCTCG40NCAG	0.69838	0.1	5	0.706072	0.558098
HOXB2_ETV1_2_AY_TGTATA40NGGT	0.728093	0.2	10	0.675219	0.626086
HOXB2_ETV4_2_AY_TCCGGG40NCTC	0.689531	0.2	1	0.659744	0.560824
HOXB2_ETV7_3_AY_TGAGGT40NTCC	0.716363	0.1	1	0.716343	0.569899
HOXB2_HOXB13_3_AY_TGTGCA40NCCG	0.757679	0.2	5	0.74478	0.653919
HOXB2_NHLH1_3_AY_TGAGAG40NCGC	0.680009	0.2	15	0.671693	0.553555
HOXB2_PAX1_3_AY_TGAACT40NAAG	0.723161	0.2	1	0.727233	0.54254
HOXB2_PAX5_2_AY_TGGTAT40NTGA	0.720094	0.2	1	0.716849	0.57577
HOXB2_PAX5_3_AY_TGGTAT40NTGA	0.776998	0.2	5	0.765904	0.615784
HOXB2_PAX9_3_AY_TTAAAT40NAAT	0.692835	0.2	15	0.712445	0.615012
HOXB2_PITX1_3_AY_TGGCCT40NTAT	0.73345	0.2	5	0.717543	0.638086
HOXB2_RFX5_2_AY_TGCTCT40NTTA	0.716255	0.1	1	0.739698	0.665394
HOXB2_SOX15_2_AY_TTCGCC40NGAC	0.687675	0.4	1	0.724622	0.616994
HOXB2_SPDEF_3_AY_TTGCAA40NGTG	0.727087	0.1	1	0.729415	0.527531
HOXB2_TBX21_2_AY_TGTAGC40NCCT	0.755416	0.2	1	0.746277	0.678023
HOXB2_TBX21_3_AY_TGTAGC40NCCT	0.831585	0.2	1	0.823948	0.716148
HOXB2_TBX3_2_AY_TGGCTA40NTCC	0.70244	0.4	5	0.65563	0.575314
HOXB2_TCF3_3_AY_TGAAGC40NCTA	0.770891	0.4	5	0.750078	0.698381
HOXC10_EOMES_2_AZ_TCTTCG40NGAT	0.708725	0.3	10	0.627275	0.52214
HOXC10_TBX21_3_AZ_TGGCAC40NAAG	0.728376	0.4	1	0.694645	0.509119
HOXD12_ELK1_2_AAB_TTCGCT40NCTT	0.897271	0.5	1	0.887265	0.503892
HOXD12_ELK1_3_AAB_TTCGCT40NCTT	0.810801	0.2	1	0.791003	0.52635
HOXD12_ELK3_2_AAB_TTGGGT40NGGC	0.95284	0.2	1	0.945212	0.525715
HOXD12_EOMES_3_AAB_TGAGTC40NAAC	0.862965	0.3	1	0.850209	0.659346
HOXD12_ETV1_3_AAB_TCCTGA40NCTC	0.778649	0.2	1	0.755031	0.522885
HOXD12_ETV4_3_AAB_TCCGTA40NGCC	0.796687	0.3	1	0.780367	0.571136
HOXD12_FIGLA_2_AAB_TCGAAC40NGAT	0.825596	0.4	1	0.821046	0.520281
HOXD12_HOXA3_3_AAB_TCTGTG40NAGA	0.762973	0.2	1	0.747176	0.575013
HOXD12_TBX21_2_AAB_TCCTAT40NAGA	0.949483	0.1	1	0.945805	0.572169
MEIS1_DLX2_2_AT_TCCGCA40NCGC	0.882452	0.2	1	0.825192	0.624394
MEIS1_DLX3_3_AT_TAAAGC40NGAA	0.811402	0.4	1	0.73532	0.661681
MEIS1_DRGX_2_AT_TAGGTG40NTGT	0.842892	0.3	1	0.649763	0.580871
MEIS1_DRGX_3_AT_TAGGTG40NTGT	0.851527	0.4	1	0.760389	0.673454
MEIS1_ELF1_2_AT_TCCGAT40NAGC	0.837038	0.4	1	0.668589	0.561573
MEIS1_EOMES_3_AT_TCCCGA40NGCC	0.778273	0.4	1	0.737899	0.605039
MEIS1_EVX1_3_AT_TCAAAA40NAAA	0.785889	0.5	1	0.771795	0.577595
MEIS1_HOXA13_3_AT_TACAAA40NAAC	0.777311	0.3	5	0.747443	0.59716
MEIS1_HOXB13_3_AAB_TAAGGA40NCCG	0.789156	0.5	1	0.77559	0.61886
MEIS1_MAX_3_AT_TATCTG40NTCG	0.872884	0.5	1	0.860746	0.646831
MEIS1_ONECUT2_3_AT_TCCCTC40NTCC	0.814968	0.2	1	0.788589	0.607446
MEIS1_SOX2_3_AT_TATTCG40NCTG	0.746475	0.5	1	0.736905	0.509338
MEIS2_ONECUT2_2_AAA_TGTTTC40NTTA	0.967257	0.4	1	0.96377	0.578263
MGA_DLX2_2_AAD_TGCGGT40NTCA	0.999386	0.3	1	0.997454	0.657208
MGA_DLX3_2_AAD_TGGGTG40NGGA	0.999498	0.4	5	0.998503	0.817448
MGA_EVX1_2_AAD_TCGTGA40NGTC	0.999681	0.2	1	0.999522	0.672778
MGA_PITX1_2_AAD_TTCATT40NTAT	0.922323	0.2	1	0.806031	0.550036
MYBL1_ELF1_3_AX_TATGAC40NTCA	0.694425	0.4	1	0.66392	0.547991
MYBL1_EOMES_3_AX_TACAAG40NTCC	0.830182	0.2	1	0.820365	0.769889
MYBL1_FIGLA_3_AX_TCAGCC40NTTC	0.761397	0.3	1	0.750724	0.641348
MYBL1_HOXA13_2_AT_TTTCAA40NTGA	0.866998	0.5	1	0.859946	0.521984
MYBL1_MAX_2_AX_TCCTTG40NGGT	0.674579	0.4	1	0.661272	0.556046
MYBL1_ONECUT2_3_AX_TCTACC40NTAG	0.668061	0.2	1	0.63666	0.558322
MYBL1_TBX21_2_AX_TTTCTG40NTAG	0.728708	0.2	1	0.681086	0.55034
PBX4_HOXA1_2_AS_TTCTGT40NAAC	0.639066	0.4	15	0.563468	0.51128
PBX4_HOXA10_2_AS_TGACAA40NACT	0.665178	0.5	15	0.628531	0.510044
PITX1_EOMES_3_AAB_TCAGCA40NCTC	0.648342	0.3	15	0.633738	0.548326
PITX1_FIGLA_3_AAB_TGTGAT40NGCA	0.610515	0.4	15	0.588398	0.522275
PITX1_HES7_3_AAB_TAGTGC40NATG	0.62036	0.2	15	0.619199	0.532109
PITX1_HOXA3_3_AAB_TAGCGT40NTCA	0.631261	0.3	15	0.62052	0.538054
PITX1_TBX21_3_AAB_TGTAGC40NCCT	0.645616	0.4	15	0.632484	0.515995
POU2F1_DLX2_2_AX_TCCGCA40NCGC	0.936473	0.2	1	0.931293	0.623126
POU2F1_ELK1_2_AS_TGACGA40NGCA	0.998822	0.2	5	0.989619	0.767052
POU2F1_ELK1_2_AX_TAGCGA40NGCT	0.953214	0.2	1	0.903428	0.547604
POU2F1_EOMES_2_AS_TGTCGT40NGCG	0.907936	0.3	1	0.89151	0.752185
POU2F1_EOMES_2_AX_TCCCGA40NGCC	0.854466	0.3	1	0.846897	0.666856
POU2F1_ETV1_2_AS_TGCGAA40NAGC	0.997858	0.2	1	0.9435	0.622356
POU2F1_ETV4_2_AX_TAGAAC40NAAT	0.969519	0.2	1	0.896063	0.588281
POU2F1_FOXO6_2_AX_TAATGA40NGTA	0.851436	0.3	1	0.841177	0.585044
POU2F1_GSC2_2_AS_TGCCAT40NACC	0.917778	0.4	1	0.908598	0.721669
POU2F1_HOXB13_2_AX_TACATT40NTAC	0.870335	0.4	1	0.850562	0.617719
POU2F1_SOX15_2_AS_TCGCCA40NCCT	0.999706	0.1	1	0.974783	0.675269
POU2F1_SOX15_2_AX_TAACCC40NCCA	0.89344	0.2	1	0.882642	0.553251
POU2F1_SOX2_2_AS_TGCTCG40NCTC	0.936731	0.2	1	0.921115	0.589113
POU2F1_SOX2_2_AX_TATTCG40NCTG	0.936969	0.2	1	0.93138	0.549737
POU2F1_TBX21_2_AS_TGTTCA40NCTG	0.999902	0.2	1	0.99986	0.770292
RFX3_BHLHA15_3_AY_TTCTTT40NCAG	0.768433	0.4	1	0.737216	0.498006
RFX3_ETV7_2_AY_TCGTCT40NCTA	0.716192	0.2	1	0.712089	0.534984
RFX3_FIGLA_3_AY_TCGGCA40NAGC	0.749213	0.1	1	0.741143	0.634047
RFX3_HES7_3_AY_TGCCGG40NCAG	0.756887	0.2	1	0.742413	0.559003
RFX3_SREBF2_3_AY_TAAAGG40NGAC	0.843872	0.5	1	0.846277	0.663885
RFX3_SRF_3_AY_TTACGG40NCGC	0.83681	0.3	1	0.819716	0.675211
SOX6_TBX21_2_AS_TTCATC40NCTT	0.594148	0.5	15	0.580871	0.530563
TEAD4_ALX4_3_AY_TGGCAA40NACT	0.748399	0.4	15	0.728318	0.561977
TEAD4_CEBPB_3_AY_TGACTC40NTCA	0.804258	0.3	10	0.77926	0.568267
TEAD4_CEBPD_3_AY_TGAGGC40NGGA	0.859531	0.5	5	0.842161	0.772525
TEAD4_CLOCK_3_AX_TCGGGC40NAAT	0.740327	0.5	1	0.719158	0.619717
TEAD4_CLOCK_3_AY_TCTTGA40NGTG	0.764317	0.3	10	0.747661	0.609524
TEAD4_DLX2_2_AX_TCGAAT40NAGG	0.651774	0.3	10	0.641847	0.555207
TEAD4_DLX2_2_AY_TGTGCT40NCGG	0.752919	0.2	1	0.74527	0.649857
TEAD4_DLX3_2_AX_TAGAGC40NTAG	0.668447	0.4	15	0.6399	0.574689
TEAD4_DLX3_3_AX_TAGAGC40NTAG	0.754769	0.5	15	0.715243	0.653164
TEAD4_DLX3_3_AY_TCGAGA40NGAT	0.805918	0.4	5	0.795975	0.733914
TEAD4_DRGX_3_AX_TCTTGT40NCAG	0.720334	0.4	1	0.693285	0.597599
TEAD4_DRGX_3_AY_TGAGTG40NTGA	0.803966	0.5	1	0.694974	0.56739
TEAD4_ELF1_2_AX_TTTAGG40NTCT	0.645639	0.5	1	0.619112	0.55452
TEAD4_ELF1_2_AY_TGTGAG40NAGG	0.706283	0.2	1	0.701409	0.588335
TEAD4_ELK1_2_AX_TATGCT40NACT	0.647903	0.5	15	0.605745	0.513086
TEAD4_ELK1_3_AY_TGACGA40NGCA	0.773339	0.2	1	0.757749	0.650792
TEAD4_ELK3_3_AY_TGGGCG40NCGT	0.769624	0.4	1	0.751907	0.560619
TEAD4_EOMES_2_AX_TCAGCA40NCTC	0.62541	0.3	15	0.600431	0.530817
TEAD4_EOMES_3_AX_TCAGCA40NCTC	0.680013	0.3	15	0.661123	0.599319
TEAD4_EOMES_3_AY_TGTCGT40NGCG	0.792726	0.2	10	0.755172	0.721845
TEAD4_ERG_2_AX_TTGTTA40NGGT	0.7305	0.5	10	0.607025	0.515896
TEAD4_ERG_3_AY_TGCCGC40NGCC	0.769515	0.4	1	0.75533	0.576151
TEAD4_ESRRB_2_AY_TCGATC40NTAT	0.695764	0.3	1	0.687795	0.536062
TEAD4_ETV1_2_AY_TGCGAA40NAGC	0.683819	0.4	1	0.640438	0.546371
TEAD4_ETV4_3_AY_TGAAAC40NAAA	0.748963	0.2	10	0.712197	0.552406
TEAD4_ETV7_3_AY_TGCAGA40NGAC	0.734328	0.4	1	0.716504	0.541898
TEAD4_FIGLA_3_AX_TGTGAT40NGCA	0.703186	0.4	1	0.67394	0.60209
TEAD4_FIGLA_3_AY_TCTCTT40NTCG	0.806272	0.4	1	0.798392	0.640929
TEAD4_FLI1_3_AY_TGGCGG40NGCT	0.724894	0.3	1	0.692557	0.540081
TEAD4_FOXI1_3_AX_TACATC40NATA	0.647538	0.4	1	0.649022	0.56211
TEAD4_GATA3_3_AY_TGGGTA40NTGT	0.708379	0.5	10	0.688315	0.54642
TEAD4_GSC2_3_AX_TCAAGA40NCGC	0.62743	0.5	15	0.602827	0.54009
TEAD4_HES7_2_AX_TAGTGC40NATG	0.668987	0.2	1	0.686723	0.58666
TEAD4_HOXA13_2_AX_TTTCAA40NTGA	0.66344	0.4	10	0.642634	0.563338
TEAD4_HOXA2_3_AX_TTAACA40NTGT	0.678732	0.2	15	0.651092	0.606549
TEAD4_HOXA2_3_AY_TCTGCG40NCGG	0.757281	0.4	5	0.731353	0.665214
TEAD4_HOXA3_3_AX_TAGCGT40NTCA	0.772207	0.3	5	0.756439	0.731283
TEAD4_HOXA3_3_AY_TCTCCC40NCCG	0.777927	0.3	1	0.7638	0.69916
TEAD4_HOXB13_2_AX_TGTGCA40NCCG	0.671462	0.5	1	0.639263	0.565078
TEAD4_HOXB13_3_AY_TCTATG40NTAG	0.760958	0.3	1	0.73557	0.651529
TEAD4_MAX_3_AY_TGCCTG40NTCC	0.875134	0.5	5	0.856445	0.776311
TEAD4_ONECUT2_3_AX_TACTAC40NGCC	0.750874	0.4	5	0.749373	0.595177
TEAD4_PAX5_3_AY_TGGATG40NTAT	0.784427	0.4	1	0.76512	0.591746
TEAD4_PITX1_3_AX_TGGCCT40NTAT	0.630133	0.4	15	0.613295	0.535555
TEAD4_PITX1_3_AY_TCTTTC40NTTG	0.740703	0.2	10	0.720531	0.631622
TEAD4_RFX5_2_AY_TCGGTT40NTGT	0.725236	0.5	1	0.680661	0.630677
TEAD4_SOX15_3_AY_TCGCCA40NCCT	0.654179	0.4	5	0.691688	0.570133
TEAD4_SOX6_3_AY_TGAGAT40NAGA	0.746732	0.3	15	0.67189	0.57381
TEAD4_SPDEF_2_AX_TTGCAA40NGTG	0.61043	0.4	15	0.577439	0.5178
TEAD4_SPDEF_3_AX_TTGCAA40NGTG	0.62037	0.2	10	0.611287	0.529055
TEAD4_SPDEF_3_AY_TGGAGC40NGAT	0.757017	0.4	1	0.731832	0.626331
TEAD4_SPIB_2_AX_TTGAAC40NGCT	0.649475	0.3	10	0.615958	0.50366
TEAD4_SPIB_2_AY_TGGCCC40NCCT	0.754846	0.5	1	0.689695	0.551853
TEAD4_TBX21_3_AY_TGTTCA40NCTG	0.792914	0.5	5	0.778512	0.658235
TEAD4_TCF3_3_AY_TCGTTA40NTTT	0.763407	0.5	1	0.721712	0.607082
TFAP2C_DLX3_3_AY_TTGCAT40NTGG	0.897982	0.4	1	0.896491	0.792567
TFAP2C_DRGX_3_AY_TGATCA40NAGG	0.805278	0.3	10	0.77994	0.680823
TFAP2C_E2F8_3_AY_TGCGCG40NTAG	0.77573	0.2	1	0.7616	0.565204
TFAP2C_ELK1_3_AY_TTCGCT40NCTT	0.9378	0.5	1	0.922814	0.778042
TFAP2C_ETV7_2_AY_TTGGTG40NTAC	0.718471	0.3	1	0.703644	0.514644
TFAP2C_HES7_3_AY_TGTGAA40NTAC	0.803007	0.3	1	0.80576	0.643738
TFAP2C_HOXB13_3_AY_TGCGAC40NGGT	0.730007	0.5	10	0.681699	0.630216
TFAP2C_MAX_2_AY_TTAGTC40NTCC	0.836941	0.5	1	0.831599	0.642518
TFAP2C_MAX_3_AY_TTAGTC40NTCC	0.948321	0.4	1	0.945985	0.822602
TFAP2C_ONECUT2_3_AY_TCCAGG40NTAG	0.702816	0.2	1	0.682625	0.608769
TFAP4_DLX3_3_AW_TGGGTG40NGGA	0.722943	0.5	1	0.686385	0.63793
TFAP4_ETV1_2_AW_TTGCGA40NGTA_50	0.772841	0.3	1	0.74356	0.559964
TFAP4_ETV4_2_AW_TTCTAA40NAAT_50	0.796216	0.4	1	0.76193	0.57088
TFAP4_FLI1_2_AW_TAGTAG40NGTT	0.788304	0.3	1	0.694003	0.579715
TFAP4_MAX_3_AW_TCCTTG40NGGT	0.790622	0.4	1	0.799628	0.664755
Median	0.775064	0.3	1	0.749014	0.593549
